# Supplementary material for: A Comparison of Acute Pharmacological Effects of Methylone and MDMA Administration in Humans and Oral Fluid Concentrations as Biomarkers of Exposure
Source: Biology (Basel). 2021 Aug 17;10(8):788. doi: 10.3390/biology10080788 (PMC8389614; doi:10.3390/biology10080788)
Supplement: Supplementary file 1 [file biology-10-00788-s001.zip]

Archive with 1 entries (1 files):
- biology-1330485-supplementary.pdf
